# Supplementary material for: Listeria monocytogenes ST37 Distribution in the Moscow Region and Properties of Clinical and Foodborne Isolates
Source: Life (Basel). 2023 Nov 5;13(11):2167. doi: 10.3390/life13112167 (PMC10672678; doi:10.3390/life13112167)
Supplement: Supplementary file 1 [file life-13-02167-s001.zip]

Archive with 1 entries (1 files):
- life-2636620-supplementary.xlsx
