# Supplementary material for: Listeria monocytogenes ST37 Distribution in the Moscow Region and Properties of Clinical and Foodborne Isolates
Source: Life (Basel). 2023 Nov 5;13(11):2167. doi: 10.3390/life13112167 (PMC10672678; doi:10.3390/life13112167)
Supplement: Supplementary file 1 [file life-13-02167-s001.zip › life-2636620-supplementary.xlsx]

## Sheet: S1_cgMLST
Table S1 The differences in the core genomes of ST37 isolates
	GIMC2063:LmcUH21	GIMC2082:LmcIH1-5	GIMC2094:LmcH67_7	GIMC2123:LmcUH37	GIMC2134:LmcEH-7	GIMC2112:LmcIH1-8	GIMC2113:LmcIH1-9	GIMC2106:Lmc10704	GIMC2107:Lmc11363	GIMC2054:Lmc6888	GIMC2071:Lmc9864	GIMC2026:LmcBD14	GIMC2027:LmcBD15	GIMC2053:Lmc6646	GIMC2103:Lmc6942	GIMC2105:Lmc10258
GIMC2063:LmcUH21	0	34	37	30	32	74	74	37	35	34	35	37	38	35	33	32
GIMC2082:LmcIH1-5	34	0	23	18	18	80	80	24	24	26	21	24	25	27	25	24
GIMC2094:LmcH67_7	37	23	0	21	21	84	84	27	27	29	24	27	28	30	28	27
GIMC2123:LmcUH37	30	18	21	0	16	76	76	22	20	22	19	22	23	23	21	20
GIMC2134:LmcEH-7	32	18	21	16	0	78	78	20	22	24	16	22	23	25	23	22
GIMC2112:LmcIH1-8	74	80	84	76	78	0	0	84	83	81	80	85	86	80	78	77
GIMC2113:LmcIH1-9	74	80	84	76	78	0	0	84	83	81	80	85	86	80	78	77
GIMC2106:Lmc10704	37	24	27	22	20	84	84	0	28	30	23	28	29	31	29	28
GIMC2107:Lmc11363	35	24	27	20	22	83	83	28	0	28	25	28	29	29	27	26
GIMC2054:Lmc6888	34	26	29	22	24	81	81	30	28	0	27	29	30	25	23	22
GIMC2071:Lmc9864	35	21	24	19	16	80	80	23	25	27	0	25	26	28	26	25
GIMC2026:LmcBD14	37	24	27	22	22	85	85	28	28	29	25	0	1	31	29	28
GIMC2027:LmcBD15	38	25	28	23	23	86	86	29	29	30	26	1	0	32	30	29
GIMC2053:Lmc6646	35	27	30	23	25	80	80	31	29	25	28	31	32	0	12	11
GIMC2103:Lmc6942	33	25	28	21	23	78	78	29	27	23	26	21	30	12	0	1
GIMC2105:Lmc10258	32	24	27	20	22	77	77	28	26	22	25	20	29	11	1	0
	clinical isolates
	meet isolates
	restaurant cooking environments
	fish isolates

## Sheet: S2_Virulence factors
Table S2 Virulence factors that differ among ST37 isolates
Сategory	Source	clinical						restaurant cooking environment		meat				fish
	Strain	GIMC2063:LmcUH21	GIMC2082:LmcIH1-5	GIMC2094:LmcH67_7	GIMC2112:LmcIH1-8	GIMC2113:LmcIH1-9	GIMC2134:LmcEH-7	GIMC2026:LmcBD14	GIMC2027:LmcBD15	GIMC2054:Lmc6888	GIMC2071:Lmc9864	GIMC2106:Lmc10704	GIMC2107:Lmc11363	GIMC2053:Lmc6646	GIMC2103:Lmc6942	GIMC2105:Lmc10258
	Locus/Allele
adhesion	ami (lmo2558) autolysin Ami	13	13	13	13	13	SNV of 197	SNV of 13	SNV of 13	13	13	13	13	13	13	13
	lap (lmo1634)	10	10	10	10	10	10	10	10	10	10	10	10	10	SNV of 10	SNV of 10
	lapB (lmo1666)	10	10	10	592 (SNV of 10)	592 (SNV of 10)	10	10	10	10	10	10	10	10	10	10
intracellular survival	purQ (lmo1769)	12	12	SNV of 12	12	12	12	12	12	12	12	12	12	12	12	12
peptidoglycan modification	pdgA (lmo0415)	7	7	SNV of 7	7	7	7	7	7	7	7	7	7	7	7	7
biofilm formation and virulence	comK (LMOf2365_2303)	pseudogene	16	16	16	16	16	16	16	16	16	16	pseudogene	16	16	16
teichoic acid biosynthesis	gtcA (lmo2549)	1	1	1	77 (SNV of 1)	77 (SNV of 1)	1	1	1	1	1	1	1	1	1	1
internalins	inlK (lmo1290)	1	1	1	1	1	1	SNV of 1	SNV of 1	1	SNV of 1	1	1	1	1	1
LIPI-1	plcA (lmo0201)	11	11	11	11	11	11	11	11	SNV of 11	11	11	11	11	11	11
global transcription factor	lmo1280 (codY)	17	17	17	17	17	17	17	17	17	17	17	17	59 (SNV of 17)	17	17

## Sheet: S3_Resistance
Table S3 Alleles of the resistance genes
Сategory	Source	clinical						restaurant cooking environment		meat				fish
	Strain	GIMC2063:LmcUH21	GIMC2082:LmcIH1-5	GIMC2094:LmcH67_7	GIMC2112:LmcIH1-8	GIMC2113:LmcIH1-9	GIMC2134:LmcEH-7	GIMC2026:LmcBD14	GIMC2027:LmcBD15	GIMC2054:Lmc6888	GIMC2071:Lmc9864	GIMC2106:Lmc10704	GIMC2107:Lmc11363	GIMC2053:Lmc6646	GIMC2103:Lmc6942	GIMC2105:Lmc10258
	Locus/Allele
Fosfomycin resistance genes	fosX (lmo1702)	4	4	4	4	4	4	4	4	4	4	4	4	SNV of 4	4	4
lincosamide	lmo0919 (lin)	33	33	33	33	33	33	33	33	33	33	33	33	33	33	33
resistance mechanism against cationic antimicrobial peptides	lmo1695 (mprF)	7	7	7	7	7	7	7	7	7	7	7	7	7	7	7
Quinolon resistance	parC (lmo1287)	27	27	27	27	27	27	27	27	27	27	27	27	27	27	27
	norB (lmo2818)	8	8	8	8	8	8	8	8	31 (SNV of 8)	8	8	8	8	8	8
